# Supplementary material for: Structure Sensitivity and Catalyst Restructuring for CO2 Electro-reduction on Copper
Source: Nat Commun. 2025 Apr 30;16:4064. doi: 10.1038/s41467-025-59267-3 (PMC12043938; doi:10.1038/s41467-025-59267-3)
Supplement: Supplementary file 3 — Supplementary Data 1 [file 41467_2025_59267_MOESM3_ESM.zip]

Archive with 14 entries (13 files):
- Supplementary Data 1/
- __MACOSX/._Supplementary Data 1
- Supplementary Data 1/POSCAR_410
- __MACOSX/Supplementary Data 1/._POSCAR_410
- Supplementary Data 1/POSCAR_711
- __MACOSX/Supplementary Data 1/._POSCAR_711
- Supplementary Data 1/POSCAR_843
- __MACOSX/Supplementary Data 1/._POSCAR_843
- Supplementary Data 1/POSCAR_533
- __MACOSX/Supplementary Data 1/._POSCAR_533
- Supplementary Data 1/POSCAR_1021
- __MACOSX/Supplementary Data 1/._POSCAR_1021
- Supplementary Data 1/POSCAR_430
- __MACOSX/Supplementary Data 1/._POSCAR_430
