# Supplementary material for: Structure Sensitivity and Catalyst Restructuring for CO2 Electro-reduction on Copper
Source: Nat Commun. 2025 Apr 30;16:4064. doi: 10.1038/s41467-025-59267-3 (PMC12043938; doi:10.1038/s41467-025-59267-3)
Supplement: Supplementary file 3 — Supplementary Data 1 [file 41467_2025_59267_MOESM3_ESM.zip › Supplementary Data 1/POSCAR_410]

Cu  O  C 
 1.0000000000000000
    10.8450000000000006    0.0000000000000000    0.0000000000000000
     1.8075000000000001    7.4525134179999997    0.0000000000000000
     0.0000000000000000    0.0000000000000000   20.6989808490000016
 Cu  O   C  
  42   4   4
Selective dynamics
Cartesian
  6.5225000000000000  6.8909000000000002  7.5000000000000000   T   T   T
  4.7149999999999999  5.1373600000000001  7.9383800000000004   T   T   T
  2.9075000000000002  3.3838300000000001  8.3767700000000005   T   T   T
  4.7149999999999999  1.6303000000000001  8.8151499999999992   T   T   T
  4.7158699999999998  7.3652499999999996  9.2020400000000002   T   T   T
  2.9075000000000002  5.5845900000000004  9.6923200000000005   T   T   T
  4.7145999999999999  3.8185300000000000 10.1564999999999994   T   T   T
  2.9067900000000000  2.0735999999999999 10.6084800000000001   T   T   T
  4.7150999999999996  0.3097100000000000 11.0558599999999991   T   T   T
  4.7145799999999998  5.9721099999999998 11.5386799999999994   T   T   T
  2.9114200000000001  4.2561999999999998 11.9711400000000001   T   T   T
  4.7112800000000004  2.5205000000000002 12.3785100000000003   T   T   T
  2.8927999999999998  0.7962900000000001 12.7837499999999995   T   T   T
  2.9303300000000001  6.4746899999999998 13.3461499999999997   T   T   T
 10.1374999999999993  6.8909000000000002  7.5000000000000000   T   T   T
  8.3300000000000001  5.1373600000000001  7.9383800000000004   T   T   T
  6.5225000000000000  3.3838300000000001  8.3767700000000005   T   T   T
  8.3300000000000001  1.6303000000000001  8.8151499999999992   T   T   T
  8.3308700000000009  7.3652499999999996  9.2020400000000002   T   T   T
  6.5225000000000000  5.5845900000000004  9.6923200000000005   T   T   T
  8.3295999999999992  3.8185300000000000 10.1564999999999994   T   T   T
  6.5217900000000002  2.0735999999999999 10.6084800000000001   T   T   T
  8.3300999999999998  0.3097100000000000 11.0558599999999991   T   T   T
  8.3295800000000000  5.9721099999999998 11.5386799999999994   T   T   T
  6.5093699999999997  4.2705299999999999 11.9613899999999997   T   T   T
  8.3376900000000003  2.5372499999999998 12.4900400000000005   T   T   T
  6.5015900000000002  0.7544400000000000 12.7752900000000000   T   T   T
  6.4921400000000000  6.5050699999999999 13.3556000000000008   T   T   T
  2.9075000000000002  6.8909000000000002  7.5000000000000000   T   T   T
 11.9450000000000003  5.1373600000000001  7.9383800000000004   T   T   T
 10.1374999999999993  3.3838300000000001  8.3767700000000005   T   T   T
  1.1000000000000001  1.6303000000000001  8.8151499999999992   T   T   T
 11.9458699999999993  7.3652499999999996  9.2020400000000002   T   T   T
 10.1374999999999993  5.5845900000000004  9.6923200000000005   T   T   T
  1.0995999999999999  3.8185300000000000 10.1564999999999994   T   T   T
 10.1367899999999995  2.0735999999999999 10.6084800000000001   T   T   T
  1.1001000000000001  0.3097100000000000 11.0558599999999991   T   T   T
 11.9445800000000002  5.9721099999999998 11.5386799999999994   T   T   T
 10.1439800000000009  4.2706799999999996 11.9387200000000000   T   T   T
  1.0996300000000001  2.5305200000000001 12.3712199999999992   T   T   T
 10.1747899999999998  0.7573900000000000 12.7750500000000002   T   T   T
 10.1552600000000002  6.4819000000000004 13.3292699999999993   T   T   T
  6.5503400000000003  6.5123600000000001 16.3819899999999983   T   T   T
 10.1756499999999992  6.5160099999999996 16.3603799999999993   T   T   T
  8.3743700000000008  2.5997200000000000 15.5292200000000005   T   T   T
  2.9528300000000001  6.4217899999999997 16.3772400000000005   T   T   T
  6.5330599999999999  6.4347200000000004 15.2246100000000002   T   T   T
 10.1749799999999997  6.4009499999999999 15.2058199999999992   T   T   T
  8.3607899999999997  2.6013199999999999 14.3651800000000005   T   T   T
  2.9393699999999998  6.3640100000000004 15.2186599999999999   T   T   T
