# Supplementary material for: Structure Sensitivity and Catalyst Restructuring for CO2 Electro-reduction on Copper
Source: Nat Commun. 2025 Apr 30;16:4064. doi: 10.1038/s41467-025-59267-3 (PMC12043938; doi:10.1038/s41467-025-59267-3)
Supplement: Supplementary file 3 — Supplementary Data 1 [file 41467_2025_59267_MOESM3_ESM.zip › Supplementary Data 1/POSCAR_711]

Cu  O  C 
 1.0000000000000000
     7.6685730420000002    0.0000000000000000    0.0000000000000000
     1.2780955070000000    9.1274275879999998    0.0000000000000000
     0.0000000000000000    0.0000000000000000   20.5682137539999985
 Cu  O   C  
  36   4   4
Selective dynamics
Cartesian
  3.7561900000000001  8.1064000000000007  7.5000000000000000   T   T   T
  3.7561900000000001  5.6008300000000002  8.0061999999999998   T   T   T
  3.7561900000000001  3.0952600000000001  8.5123999999999995   T   T   T
  3.7561900000000001  0.5896900000000000  9.0185999999999993   T   T   T
  2.4758100000000001  7.2166600000000001  9.5300499999999992   T   T   T
  2.4805999999999999  4.7128399999999999 10.0526999999999997   T   T   T
  2.4798200000000001  2.1914799999999999 10.5819299999999998   T   T   T
  3.7577900000000000  8.8243899999999993 11.1143300000000007   T   T   T
  3.7754799999999999  6.3247299999999997 11.6414700000000000   T   T   T
  3.7715700000000001  3.8493400000000002 12.0817099999999993   T   T   T
  3.7344200000000001  1.3678800000000000 12.7418800000000001   T   T   T
  2.5180199999999999  7.9454399999999996 13.2439900000000002   T   T   T
  6.3123800000000001  8.1064000000000007  7.5000000000000000   T   T   T
  6.3123800000000001  5.6008300000000002  8.0061999999999998   T   T   T
  6.3123800000000001  3.0952600000000001  8.5123999999999995   T   T   T
  6.3123800000000001  0.5896900000000000  9.0185999999999993   T   T   T
  5.0320000000000000  7.2166600000000001  9.5300499999999992   T   T   T
  5.0367899999999999  4.7128399999999999 10.0526999999999997   T   T   T
  5.0360199999999997  2.1914799999999999 10.5819299999999998   T   T   T
  6.3139799999999999  8.8243899999999993 11.1143300000000007   T   T   T
  6.3225499999999997  6.2888000000000002 11.5878200000000007   T   T   T
  6.3073399999999999  3.8163000000000000 12.0823199999999993   T   T   T
  6.3244600000000002  1.3478399999999999 12.6050199999999997   T   T   T
  5.0964499999999999  7.8849299999999998 13.1953399999999998   T   T   T
  1.2000000000000000  8.1064000000000007  7.5000000000000000   T   T   T
  1.2000000000000000  5.6008300000000002  8.0061999999999998   T   T   T
  1.2000000000000000  3.0952600000000001  8.5123999999999995   T   T   T
  1.2000000000000000  0.5896900000000000  9.0185999999999993   T   T   T
  7.5881900000000000  7.2166600000000001  9.5300499999999992   T   T   T
  7.5929799999999998  4.7128399999999999 10.0526999999999997   T   T   T
  7.5922099999999997  2.1914799999999999 10.5819299999999998   T   T   T
  8.8701699999999999  8.8243899999999993 11.1143300000000007   T   T   T
  1.2172700000000001  6.3247799999999996 11.6503399999999999   T   T   T
  1.2025399999999999  3.8290600000000001 12.2610200000000003   T   T   T
  1.1675800000000001  1.3085800000000001 12.6129099999999994   T   T   T
  7.6025099999999997  7.9816799999999999 13.1857500000000005   T   T   T
  2.9047399999999999  7.3166500000000001 16.1787999999999990   T   T   T
  3.9947400000000002  1.8567100000000001 15.7258499999999994   T   T   T
  6.4091199999999997  6.9842100000000000 15.7508700000000008   T   T   T
  1.1570600000000000  4.2001799999999996 15.2791999999999994   T   T   T
  2.7425799999999998  7.6009599999999997 15.0658100000000008   T   T   T
  3.9072900000000002  1.6642200000000000 14.5832700000000006   T   T   T
  6.4020400000000004  7.4384800000000002 14.6669099999999997   T   T   T
  1.1636400000000000  4.0884200000000002 14.1229399999999998   T   T   T
