# Supplementary material for: Structure Sensitivity and Catalyst Restructuring for CO2 Electro-reduction on Copper
Source: Nat Commun. 2025 Apr 30;16:4064. doi: 10.1038/s41467-025-59267-3 (PMC12043938; doi:10.1038/s41467-025-59267-3)
Supplement: Supplementary file 3 — Supplementary Data 1 [file 41467_2025_59267_MOESM3_ESM.zip › Supplementary Data 1/POSCAR_843]

Cu  O  C 
 1.0000000000000000
     7.6685730420000002    0.0000000000000000    0.0000000000000000
     0.8520636710000000    8.0383525989999995    0.0000000000000000
     0.0000000000000000    0.0000000000000000   21.3226223550000000
 Cu  O   C  
  34   3   3
Selective dynamics
Cartesian
  5.3342900000000002  3.4321700000000002  7.5000000000000000   T   T   T
  7.4644500000000003  4.8321100000000001  7.6915899999999997   T   T   T
  1.9260299999999999  6.2320399999999996  7.8831899999999999   T   T   T
  4.0561900000000000  7.6319800000000004  8.0747800000000005   T   T   T
  5.3342900000000002  0.9935700000000000  8.2663799999999998   T   T   T
  7.4644500000000003  2.3935000000000000  8.4579699999999995   T   T   T
  1.9260299999999999  3.7934399999999999  8.6495700000000006   T   T   T
  4.0561900000000000  5.1933800000000003  8.8411600000000004   T   T   T
  6.1863500000000000  6.5933200000000003  9.0327599999999997   T   T   T
  8.3165099999999992  7.9932600000000003  9.2243499999999994   T   T   T
  1.9134800000000001  1.3505300000000000  9.3724000000000007   T   T   T
  4.0276300000000003  2.7370600000000000  9.5520399999999999   T   T   T
  6.1713300000000002  4.1569799999999999  9.7840799999999994   T   T   T
  0.6447200000000000  5.5585699999999996  9.9863700000000009   T   T   T
  2.7807700000000000  6.9571399999999999 10.1710200000000004   T   T   T
  4.0409100000000002  0.3183800000000000 10.3692600000000006   T   T   T
  6.1751800000000001  1.7111000000000001 10.5930599999999995   T   T   T
  0.6505800000000000  3.1009699999999998 10.7657200000000000   T   T   T
  2.7928899999999999  4.4982100000000003 10.9763000000000002   T   T   T
  4.9178899999999999  5.9000199999999996 11.1767699999999994   T   T   T
  7.0462999999999996  7.2992400000000002 11.3634699999999995   T   T   T
  0.6765200000000000  0.6487900000000000 11.5406999999999993   T   T   T
  2.7954100000000000  2.0743800000000001 11.7555999999999994   T   T   T
  4.9266399999999999  3.4633500000000002 11.9326000000000008   T   T   T
  7.0463100000000001  4.8472900000000001 12.1475000000000009   T   T   T
  1.5230999999999999  6.2527999999999997 12.3218399999999999   T   T   T
  3.6504599999999998  7.6425200000000002 12.5365199999999994   T   T   T
  4.8723599999999996  1.0640600000000000 12.7053200000000004   T   T   T
  7.0412499999999998  2.4161899999999998 12.8741500000000002   T   T   T
  1.5144899999999999  3.8243600000000000 13.0398099999999992   T   T   T
  3.6821799999999998  5.1960600000000001 13.3473799999999994   T   T   T
  5.8025599999999997  6.6368299999999998 13.5382099999999994   T   T   T
  7.9043200000000002  8.0114800000000006 13.6695399999999996   T   T   T
  1.5063299999999999  1.3751599999999999 13.8353699999999993   T   T   T
  3.1711100000000001  5.1336800000000000 16.3154000000000003   T   T   T
  1.8550000000000000  1.9664600000000001 16.7632599999999989   T   T   T
  6.6054100000000000  7.4127000000000001 16.2983000000000011   T   T   T
  3.4261699999999999  5.0827600000000004 15.1842000000000006   T   T   T
  1.7540600000000000  1.7190000000000001 15.6352600000000006   T   T   T
  6.7586700000000004  7.3597400000000004 15.1313700000000004   T   T   T
