# Supplementary material for: Structure Sensitivity and Catalyst Restructuring for CO2 Electro-reduction on Copper
Source: Nat Commun. 2025 Apr 30;16:4064. doi: 10.1038/s41467-025-59267-3 (PMC12043938; doi:10.1038/s41467-025-59267-3)
Supplement: Supplementary file 3 — Supplementary Data 1 [file 41467_2025_59267_MOESM3_ESM.zip › Supplementary Data 1/POSCAR_533]

Cu  O  C  O  C 
 1.0000000000000000
     7.6685730420000002    0.0000000000000000    0.0000000000000000
     1.2780955070000000    8.3810327149999999    0.0000000000000000
     0.0000000000000000    0.0000000000000000   21.0641056489999983
 Cu  O   C   O   C  
  36   1   1   1   1
Cartesian
  3.5561900000000000  2.9592600000000000  7.5000000000000000
  2.2780999999999998  5.1032500000000001  8.0512800000000002
  3.5561900000000000  7.2472300000000001  8.6025600000000004
  1.0000000000000000  1.0101800000000001  9.1538500000000003
  2.2819199999999999  3.1628799999999999  9.7167200000000005
  3.5596500000000000  5.3433900000000003 10.2973300000000005
  2.2822800000000001  7.5288800000000000 10.8514599999999994
  2.2804000000000002  1.3296699999999999 11.4227000000000007
  3.5679900000000000  3.4577399999999998 11.9905100000000004
  2.2796300000000000  5.5854999999999997 12.5397300000000005
  3.5589900000000001  7.6973000000000003 13.0502500000000001
  1.0160199999999999  1.5381400000000001 13.6751199999999997
  6.1123799999999999  2.9592600000000000  7.5000000000000000
  4.8342900000000002  5.1032500000000001  8.0512800000000002
  6.1123799999999999  7.2472300000000001  8.6025600000000004
  3.5561900000000000  1.0101800000000001  9.1538500000000003
  4.8381100000000004  3.1628799999999999  9.7167200000000005
  6.1158400000000004  5.3433900000000003 10.2973300000000005
  4.8384700000000000  7.5288800000000000 10.8514599999999994
  4.8365900000000002  1.3296699999999999 11.4227000000000007
  6.1235400000000002  3.4723000000000002 11.9912100000000006
  4.8472499999999998  5.5899799999999997 12.5386799999999994
  6.1032599999999997  7.7597399999999999 13.0608299999999993
  3.5270999999999999  1.5285599999999999 13.6902000000000008
  1.0000000000000000  2.9592600000000000  7.5000000000000000
  7.3904800000000002  5.1032500000000001  8.0512800000000002
  8.6685700000000008  7.2472300000000001  8.6025600000000004
  6.1123799999999999  1.0101800000000001  9.1538500000000003
  7.3943000000000003  3.1628799999999999  9.7167200000000005
  1.0034600000000000  5.3433900000000003 10.2973300000000005
  7.3946600000000000  7.5288800000000000 10.8514599999999994
  7.3927800000000001  1.3296699999999999 11.4227000000000007
  0.9965300000000000  3.4676900000000002 11.9856999999999996
  7.3956200000000001  5.6210199999999997 12.5357599999999998
  8.6845199999999991  7.7595799999999997 13.0602800000000006
  6.0972299999999997  1.5417700000000001 13.6965000000000003
  2.2192400000000001  1.7399000000000000 16.4054900000000004
  2.2573599999999998  1.6930499999999999 15.2297399999999996
  6.1676500000000001  1.7162500000000001 16.6979800000000012
  6.1349000000000000  1.7261200000000001 15.5378299999999996
