# Supplementary material for: Structure Sensitivity and Catalyst Restructuring for CO2 Electro-reduction on Copper
Source: Nat Commun. 2025 Apr 30;16:4064. doi: 10.1038/s41467-025-59267-3 (PMC12043938; doi:10.1038/s41467-025-59267-3)
Supplement: Supplementary file 3 — Supplementary Data 1 [file 41467_2025_59267_MOESM3_ESM.zip › Supplementary Data 1/POSCAR_1021]

Cu  O  C 
 1.0000000000000000
     8.0833857390000006    0.0000000000000000    0.0000000000000000
     4.0416928690000002    8.2830055690000002    0.0000000000000000
     0.0000000000000000    0.0000000000000000   20.9973938979999986
 Cu  O   C  
  35   4   4
Selective dynamics
Cartesian
  8.3583700000000007  4.1721399999999997  7.5000000000000000   T   T   T
  5.9333499999999999  3.3832900000000001  7.6763899999999996   T   T   T
  3.5083400000000000  2.5944300000000000  7.8527899999999997   T   T   T
  1.0833200000000001  1.8055699999999999  8.0291800000000002   T   T   T
  6.7416900000000002  1.0167100000000000  8.2055799999999994   T   T   T
  4.3166799999999999  0.2278600000000000  8.3819700000000008   T   T   T
  5.9333499999999999  7.7220000000000004  8.5583600000000004   T   T   T
  3.5083400000000000  6.9331500000000004  8.7347599999999996   T   T   T
  9.1667100000000001  6.1442899999999998  8.9111499999999992   T   T   T
  6.7416900000000002  5.3554300000000001  9.0875500000000002   T   T   T
  4.3166799999999999  4.5665699999999996  9.2639399999999998   T   T   T
  1.9118900000000001  3.8159200000000002  9.3898100000000007   T   T   T
  7.5604600000000000  3.0007600000000001  9.5999099999999995   T   T   T
  5.1157500000000002  2.2036899999999999  9.7818199999999997   T   T   T
  2.6850200000000002  1.4183900000000000  9.9609699999999997   T   T   T
  8.3486799999999999  0.6256500000000000 10.1581399999999995   T   T   T
  9.9695900000000002  8.1292600000000004 10.3422699999999992   T   T   T
  7.5589500000000003  7.3428699999999996 10.5223200000000006   T   T   T
  5.1472100000000003  6.5477400000000001 10.7004500000000000   T   T   T
 10.8118200000000009  5.7641799999999996 10.8777000000000008   T   T   T
  8.3920800000000000  4.9747800000000000 11.0780899999999995   T   T   T
  5.9591000000000003  4.1819300000000004 11.2557700000000001   T   T   T
  3.5055100000000001  3.3900600000000001 11.4165799999999997   T   T   T
  9.1652699999999996  2.5811799999999998 11.5939200000000007   T   T   T
  6.7594399999999997  1.8393699999999999 11.7848100000000002   T   T   T
  4.3361900000000002  1.0479799999999999 11.9768899999999991   T   T   T
  1.9110199999999999  0.2336500000000000 12.1206399999999999   T   T   T
 11.5934799999999996  7.7870600000000003 12.2891499999999994   T   T   T
  9.1914999999999996  6.9835200000000004 12.4570299999999996   T   T   T
  6.7614400000000003  6.1846399999999999 12.6403300000000005   T   T   T
  4.3207599999999999  5.4919599999999997 12.9420400000000004   T   T   T
 10.0119299999999996  4.6299500000000000 13.0859299999999994   T   T   T
  7.6244600000000000  3.8424700000000001 13.2647999999999993   T   T   T
  5.1895199999999999  3.0690700000000000 13.4239999999999995   T   T   T
  2.6996500000000001  2.2119700000000000 13.5740499999999997   T   T   T
  5.8545100000000003  2.3936400000000000 16.2962400000000009   T   T   T
  8.8093100000000000  4.8151200000000003 15.8425100000000008   T   T   T
  4.2209199999999996  6.2196699999999998 15.8752399999999998   T   T   T
  2.1416300000000001  0.9392300000000000 16.2549700000000001   T   T   T
  5.5705000000000000  2.6949600000000000 15.2111000000000001   T   T   T
  8.8782399999999999  4.5848899999999997 14.6879500000000007   T   T   T
  4.2792700000000004  5.9193699999999998 14.7529000000000003   T   T   T
  2.3199500000000000  1.4539700000000000 15.2328499999999991   T   T   T
