# Supplementary material for: Structure Sensitivity and Catalyst Restructuring for CO2 Electro-reduction on Copper
Source: Nat Commun. 2025 Apr 30;16:4064. doi: 10.1038/s41467-025-59267-3 (PMC12043938; doi:10.1038/s41467-025-59267-3)
Supplement: Supplementary file 3 — Supplementary Data 1 [file 41467_2025_59267_MOESM3_ESM.zip › Supplementary Data 1/POSCAR_430]

Cu  O  C 
 1.0000000000000000
    10.8450000000000006    0.0000000000000000    0.0000000000000000
     1.8075000000000001    9.0374999999999996    0.0000000000000000
     0.0000000000000000    0.0000000000000000   21.1454999999999984
 Cu  O   C  
  54   5   5
Selective dynamics
Cartesian
  3.0074999999999998  3.8690000000000002  7.5000000000000000   T   T   T
  3.0074999999999998  6.3994999999999997  7.8615000000000004   T   T   T
  3.0074999999999998  8.9299999999999997  8.2230000000000008   T   T   T
  4.8150000000000004  2.4230000000000000  8.5845000000000002   T   T   T
  4.8150000000000004  4.9535000000000000  8.9459999999999997   T   T   T
  4.8150000000000004  7.4840000000000000  9.3074999999999992   T   T   T
  3.0074999999999998  0.9770000000000000  9.6690000000000005   T   T   T
  3.0060300000000000  3.5063300000000002 10.0490200000000005   T   T   T
  3.0044400000000002  6.0365300000000000 10.4466999999999999   T   T   T
  3.0071400000000001  8.5735700000000001 10.7960499999999993   T   T   T
  4.8129499999999998  2.0753800000000000 11.1772799999999997   T   T   T
  4.8120200000000004  4.5900499999999997 11.6058400000000006   T   T   T
  4.8098099999999997  7.1223799999999997 11.9609100000000002   T   T   T
  3.0040499999999999  0.6166600000000000 12.3245500000000003   T   T   T
  3.0100400000000000  3.1749299999999998 12.6299899999999994   T   T   T
  3.0102300000000000  5.6795000000000000 13.1273999999999997   T   T   T
  2.9932300000000001  8.1903799999999993 13.4338899999999999   T   T   T
  1.1838500000000001  1.7366500000000000 13.7746800000000000   T   T   T
  6.6224999999999996  3.8690000000000002  7.5000000000000000   T   T   T
  6.6224999999999996  6.3994999999999997  7.8615000000000004   T   T   T
  6.6224999999999996  8.9299999999999997  8.2230000000000008   T   T   T
  8.4299999999999997  2.4230000000000000  8.5845000000000002   T   T   T
  8.4299999999999997  4.9535000000000000  8.9459999999999997   T   T   T
  8.4299999999999997  7.4840000000000000  9.3074999999999992   T   T   T
  6.6224999999999996  0.9770000000000000  9.6690000000000005   T   T   T
  6.6210300000000002  3.5063300000000002 10.0490200000000005   T   T   T
  6.6194400000000000  6.0365300000000000 10.4466999999999999   T   T   T
  6.6221399999999999  8.5735700000000001 10.7960499999999993   T   T   T
  8.4279499999999992  2.0753800000000000 11.1772799999999997   T   T   T
  8.4270200000000006  4.5900499999999997 11.6058400000000006   T   T   T
  8.4248100000000008  7.1223799999999997 11.9609100000000002   T   T   T
  6.6190499999999997  0.6166600000000000 12.3245500000000003   T   T   T
  6.6177599999999996  3.1629100000000001 12.6326999999999998   T   T   T
  6.6076899999999998  5.6632199999999999 13.1731400000000001   T   T   T
  6.6082500000000000  8.2282899999999994 13.3243799999999997   T   T   T
  4.8143000000000002  1.7437499999999999 13.7720400000000005   T   T   T
 10.2375000000000007  3.8690000000000002  7.5000000000000000   T   T   T
 10.2375000000000007  6.3994999999999997  7.8615000000000004   T   T   T
 10.2375000000000007  8.9299999999999997  8.2230000000000008   T   T   T
  1.2000000000000000  2.4230000000000000  8.5845000000000002   T   T   T
  1.2000000000000000  4.9535000000000000  8.9459999999999997   T   T   T
 12.0449999999999999  7.4840000000000000  9.3074999999999992   T   T   T
 10.2375000000000007  0.9770000000000000  9.6690000000000005   T   T   T
 10.2360299999999995  3.5063300000000002 10.0490200000000005   T   T   T
 10.2344399999999993  6.0365300000000000 10.4466999999999999   T   T   T
 10.2371400000000001  8.5735700000000001 10.7960499999999993   T   T   T
  1.1979500000000001  2.0753800000000000 11.1772799999999997   T   T   T
  1.1970200000000000  4.5900499999999997 11.6058400000000006   T   T   T
 12.0398099999999992  7.1223799999999997 11.9609100000000002   T   T   T
 10.2340499999999999  0.6166600000000000 12.3245500000000003   T   T   T
 10.2363999999999997  3.1722500000000000 12.6393199999999997   T   T   T
 10.2297999999999991  5.6817299999999999 12.9748900000000003   T   T   T
 10.2396899999999995  8.2113700000000005 13.4885800000000007   T   T   T
  8.4327699999999997  1.7451200000000000 13.6504100000000008   T   T   T
  6.4579100000000000  5.5170599999999999 16.2015300000000018   T   T   T
  9.9225999999999992  7.6063000000000001 16.4392999999999994   T   T   T
  1.3482499999999999  2.3770899999999999 16.7251800000000017   T   T   T
  2.9367399999999999  6.6091899999999999 15.9794199999999993   T   T   T
  5.2233099999999997  1.8570300000000000 16.7612899999999989   T   T   T
  6.5400900000000002  5.5648999999999997 15.0447500000000005   T   T   T
 10.0748599999999993  7.8593200000000003 15.3161900000000006   T   T   T
  1.2834700000000001  2.1361500000000002 15.5928100000000001   T   T   T
  2.9617599999999999  6.7511700000000001 14.8095199999999991   T   T   T
  5.0086700000000004  1.8356600000000001 15.6217400000000008   T   T   T
