# Supplementary material for: Structure Sensitivity and Catalyst Restructuring for CO2 Electro-reduction on Copper
Source: Nat Commun. 2025 Apr 30;16:4064. doi: 10.1038/s41467-025-59267-3 (PMC12043938; doi:10.1038/s41467-025-59267-3)
Supplement: Supplementary file 5 — Source Data [file 41467_2025_59267_MOESM5_ESM.xlsx]

## Sheet: figure1
CO adsorption
	111		100
	top	fcc	top	bri	hol
PBE	-1.09	-1.34	-1.14	-1.22	-1.25
RPBE	-0.47	-0.65	-0.52	-0.6	-0.69
RPA	-0.42	-0.32	-0.49	-0.43	-0.33

## Sheet: figure2
surface energy
	PZC	-1.5
111	0.0722	0.06381
100	0.0779	0.0675
711	0.0831	0.07655
430	0.0875	0.08228
843	0.0833	0.07819
1021	0.0855	0.07957
533	0.08	0.07275
410	0.0867	0.08117

## Sheet: figure3
CO2 ads
	GCN	-0.5	-1	-1.5	coefficient
111	7.5	1.32718	1.09787	0.848087	0.73
100	6.66667	1.22385	0.997247	0.756572	0.81
711	5.5	1.05462	0.748672	0.423922	1.08
430	4.91667	1.04666	0.749272	0.433859	1.09
843	5.5	1.04196	0.738172	0.41191	1.04
1021	4.91667	1.04259	0.724777	0.375534	1.11
533	4.75	1.02785	0.713032	0.378562	1.13
410	4.75	1.03576	0.701522	0.331759	1.18
		Au	Ag
	GCN	-1.5	-1.5
111	7.5	0.702	0.91
100	6.66667	0.665	0.86
711	5.5	0.348	0.56
1021	4.91667	0.283	0.53

## Sheet: figure4
barrier	charge	ICOHP
0.5526	0.983023	3.76
0.4537	1.0457	4.5778
0.4444	1.0481	4.896
0.6868	0.745479	2.709
0.4815	1.06146	4.342
0.758	0.74447	3.196
0.742	0.815215	3.496
0.6722	0.737	3.156
0.6048	0.9	3.821
0.7665	0.7257	3.576
0.7945	0.67266	3.43
0.4718	1.06735	4.53

## Sheet: figure5
	reaction rate
111	-16.22
100	-6.5
711	8.25
430	4.39
843	4.05
1021	2.49
533	0.61
410	-0.72

## Sheet: Supplementary Fig8
Au
	fitted
111	-0.529	1.118	-204.323
100	-0.607	1.158	-202.373
711	-0.804	1.461	-279.657
1021	-0.751	1.428	-280.374
Ag
	fitted
111	-0.625	0.349	-175.713
100	-0.753	0.183	-174.42
711	-0.988	-0.084	-238.885
1021	-0.901	0.06	-239.32

## Sheet: Supplementary Fig9
Au-100
	fitted
1/9ML	-0.5862	0.0867	-188.616
2/9ML	-0.6033	-0.222	-217.773
3/9ML	-0.6038	-0.4902	-246.938
Au-111
	fitted
1/9ML	-0.5153	0.0585	-189.972
2/9ML	-0.5193	-0.2924	-218.75
3/9ML	-0.5311	-0.6456	-247.43
Au-1021
	fitted
1/9ML	-0.729	0.1341	-188.488
2/9ML	-0.7301	-0.1269	-218.148
3/9ML	-0.739	-0.3047	-247.556
4/9ML	-0.7419	-0.5554	-276.717

## Sheet: Supplementary Fig10
Ag-100
	fitted
1/9ML	-0.7052	-0.9832	-161.256
2/9ML	-0.7172	-1.1676	-190.261
3/9ML	-0.7049	-1.3196	-219.279
Ag-111
	fitted
1/9ML	-0.6476	-0.8342	-161.916
2/9ML	-0.6443	-1.0515	-190.907
3/9ML	-0.6302	-1.2835	-219.883
Ag-1021
	fitted
1/9ML	-0.8751	-1.2729	-160.59
2/9ML	-0.9006	-1.4273	-189.84
3/9ML	-0.89	-1.4142	-218.853
4/9ML	-0.8579	-1.3226	-247.594

## Sheet: Supplementary Fig12
rate at -1.5V
111	-16.22
100	-6.5
711	8.25
430	4.39
843	4.05
1021	2.49
533	0.61
410	-0.72

## Sheet: Supplementary Fig13
CO on 111	fitted
	-0.4757	0.2317	-196.822
	CO ads
at 0.01atm	0.2204eV

[truncated: 10 more sheets: Supplementary Fig14, Supplementary Fig15, Supplementary Fig16, Supplementary Fig33, Supplementary Fig34, Supplementary Fig35, Supplementary Fig37, Supplementary Fig39, Supplementary Fig41, Supplementary Fig42]
